# Supplementary material for: Genome-wide analysis of the sox family in the calcareous sponge Sycon ciliatum: multiple genes with unique expression patterns
Source: EvoDevo. 2012 Jul 23;3:14. doi: 10.1186/2041-9139-3-14 (PMC3495037; doi:10.1186/2041-9139-3-14)
Supplement: Additional file 3 — Alignment of HMG domains used for the phylogenetic analysis. Includes the HMG domain sequence alignment used for the phylogenetic analysis in Figure 2. [file 2041-9139-3-14-S3.phy]

    78     79
AmiSoxB1   DRVKRPMNAF MVWSRERRRR MAQENPKMHN SEISKRLGAE WKQLSDPEKR 
AmiSoxBa   GHIKRPMNAF MVWSRGKRKQ YAAINPRMHN SEISKRLGAE WKMLSQDEKE 
AmiSoxC    QHVKRPMNAF MVWSQIERRK MAEEHPDMHN AEISKRLGKR WKLLSESEKR 
AmiSoxE1   PHVKRPMNAF MVWAQAARRK LADQYPHLHN AELSKTLGKL WKMLKDAEKK 
AmiSoxF    DRIKRPMNAF MVWAQVERRR LADANPELHN AELSKILGQA WRALNGLQKR 
AmqSoxB1   DKVKRPMNAF MVWSRKMRKK IADENPKMHN SEISKRLGTQ WKALSEEDKR 
AmqSoxB2   DHIKRPMNAF MVWSKERRKE LAQENPRMHN SELSKKLGAE WKALSDTNKH 
AmqSoxC    EHIKRPMNAF MVWAQLERRK MTTEFPDMHN AEISRRLGKL WRLLSDREKQ 
AmqSoxF    GRIKRPMNAF MVWSSLERKK LAEKEPNLHN TELSKRLGQM WKEMTEEDKT 
CinCic     DHIRRPMNAF MIFSKMHRGL VHQRHPNQDN RTVSKILGEW WYALPSTEKQ 
CinSoxB1   QRVKRPMNAF MVWSRGQRRK MAQDNPKMHN SEISKRLGAE WKTLSDSDKR 
CinSoxB2   GHVKRPMNAF MVWSRGQRRK MAQENPKMHN SEISKRLGAS WKLLNECEKR 
CinSoxC    GYIKRPMNAF MIWSQIERRK IMEKTPELHN AEISRNLGRI WREQADSIKR 
CinSoxD    NHIKRPMNAF MVWAKDERRR ILQAFPDMHN SNISKILGAK WKEMSSNEKR 
CinSoxE    PHVKRPMNAF MVWAQAARRK LADQYPHLHN AELSKTLGKL WRLLSETEKK 
CinSoxF    PRIRRPMNAF MCWAKTERKR MAAAFPDHHN AELSKMLGKK WKEMSNEDKR 
CteHMG1b   DKPKRPLSAY MLWLNSARES IKRENPDFKV TEVAKKGGEL WRGLKD--KS 
GdoHMG2    NAPKRPPSAF FLFCSEHRPK IKNDHPGLSI GDTAKKLGEM WSEQSAKDKQ 
HSACic     DHIRRPMNAF MIFSKRHRAL VHQRHPNQDN RTVSKILGEW WYALGPKEKQ 
HSAHMG1    NAPKRPPSAF FLFCSEYRPK IKGEHPGLSI GDVAKKLGEM WNNTAADDKQ 
HSAHMG2    NAPKRPPSAF FLFCSEHRPK IKSEHPGLSI GDTAKKLGEM WSEQSAKDKQ 
HSASox1    DRVKRPMNAF MVWSRGQRRK MAQENPKMHN SEISKRLGAE WKVMSEAEKR 
HSASox10   PHVKRPMNAF MVWAQAARRK LADQYPHLHN AELSKTLGKL WRLLNESDKR 
HSASox11   GHIKRPMNAF MVWSKIERRK IMEQSPDMHN AEISKRLGKR WKMLKDSEKI 
HSASox12   GHIKRPMNAF MVWSQHERRK IMDQWPDMHN AEISKRLGRR WQLLQDSEKI 
HSASox13   SHIKRPMNAF MVWAKDERRK ILQAFPDMHN SSISKILGSR WKSMTNQEKQ 
HSASox17   SRIRRPMNAF MVWAKDERKR LAQQNPDLHN AELSKMLGKS WKALTLAEKR 
HSASox18   SRIRRPMNAF MVWAKDERKR LAQQNPDLHN AVLSKMLGKA WKELNAAEKR 
HSASox2    DRVKRPMNAF MVWSRGQRRK MAQENPKMHN SEISKRLGAE WKLLSETEKR 
HSASox3    DRVKRPMNAF MVWSRGQRRK MALENPKMHN SEISKRLGAD WKLLTDAEKR 
HSASox4    GHIKRPMNAF MVWSQIERRK IMEQSPDMHN AEISKRLGKR WKLLKDSDKI 
HSASox5    PHIKRPMNAF MVWAKDERRK ILQAFPDMHN SNISKILGSR WKAMTNLEKQ 
HSASox6    PHIKRPMNAF MVWAKDERRK ILQAFPDMHN SNISKILGSR WKSMSNQEKQ 
HSASox7    SRIRRPMNAF MVWAKDERKR LAVQNPDLHN AELSKMLGKS WKALTLSQKR 
HSASox8    PHVKRPMNAF MVWAQAARRK LADQYPHLHN AELSKTLGKL WRLLSESEKR 
HSASox9    PHVKRPMNAF MVWAQAARRK LADQYPHLHN AELSKTLGKL WRLLNESEKR 
HSASry     DRVKRPMNAF IVWSRDQRRK MALENPRMRN SEISKQLGYQ WKMLTEAEKW 
HSATcf1    PTIKKPLNAF MLYMKEMRAK VIAECTLKES AAINQILGRR WHALSREEQA 
HSATcf3    PHVKKPLNAF MLYMKEMRAK VVAECTLKES AAINQILGRK WHNLSREEQA 
LcoSox6    DHVKRPMNAF MVWAKTERRQ LAMRLPGMPN SEVSKILGDM WRRLPDEQKE 
LcoSoxB    THIKRPMNAF MVWSRDKRKE LATQNPKMHN SEISVRLGDE WKSLAEQDKA 
LcoSoxE    DRVRRPMNAF MVWAKKARKE LAEKNPSVHN AELSKTLGAM WRDMPEEEKR 
LcoSoxF1   SRIKRPMNPF MVWAQQERPH LSAANPGIHN AELSRLLGQH WNRLSELQKL 
LcoSoxF2   SRIKRPMNPF MIWAKGERST ILTQNPTMHN SDVSRQLGRN WRGMSLEEKR 
Mbr6032738 NKPKNAQSAY MFFSQKVRPQ FSKDNPDKKM TDVSKLIGAA WREMSDAAKK 
MmSox10    PHVKRPMNAF MVWAQAARRK LADQYPHLHN AELSKTLGKL WRLLNESDKR 
MmSox11    GHIKRPMNAF MVWSKIERRK IMEQSPDMHN AEISKRLGKR WKMLKDSEKI 
MmSox13    SHIKRPMNAF MVWAKDERRK ILQAFPDMHN SSISKILGSR WKSMTNQEKQ 
MmSox2     DRVKRPMNAF MVWSRGQRRK MAQENPKMHN SEISKRLGAE WKLLSETEKR 
MmSox4     GHIKRPMNAF MVWSQIERRK IMEQSPDMHN AEISKRLGKR WKLLKDSDKI 
MmSox6     PHIKRPMNAF MVWAKDERRK ILQAFPDMHN SNISKILGSR WKSMSNQEKQ 
MmSox7     SRIRRPMNAF MVWAKDERKR LAVQNPDLHN AELSKMLGKS WKALTLSQKR 
NcrMATA1   AKIPRPPNAY ILYRKDHHRE IREQNPGLHN NEISVIVGNM WRDEQPHIRE 
NveSoxB1   DRVKRPMNAF MVWSRERRRK MAQDNPKMHN SEISKRLGSE WKLLSEQEKR 
NveSoxB2   GHVKRPMNAF MVWSRGKRKH YASINPRMHN SEISKRLGAE WKMLTAEEKE 
NveSoxC    QHVKRPMNAF MVWSQIERRK MAEEHPDMHN AEISKRLGKR WKLLSESEKR 
NveSoxE1   PHVKRPMNAF MVWAQAVRRK LADQYPHLHN AELSKTLGKL WKLLNDSEKK 
NveSoxE2   PKVKRPMNSF MVWAQSARRK LAEQYPHVHN AELSKMLGKL WRMLSAAEKQ 
NveSoxF1   ERIKRPMNAF MVWAQVERRR LADANPELHN AELSKMLGLT WRALNSTQKR 
NveTcf     QHIKKPLNAF MLYMKDMRPK VVAECTLKES AAINQILGKK WHALDRSEQA 
OmyHMGT    NAPKRPSSAF FIFCADFRPQ VKGETPGLSI GDVAKKLGEK WNNLTAEDKV 
SceIXRI    QGPKRPSSAY FLFSMSIRNE LLQQFPEAKV PELSKLASAR WKELTDDQKK 
SceMTHMG   QGPKRPTSAY FLYLQDHRSQ FVKENPTLRP AEISKIAGEK WQNLEADIKE 
SciSox6    EHVKRPMNAF MVWAKTERRK LAMKLPGIPN SEVSKLLGDM WRSLTDEEKD 
SciSox7    NRIKRPMNAF MLFALEERKV IARNHPNMHN SEISKQLGKK WKSKTHEEQA 
SciSoxB    EHVKRPMNAF MVWSREERKQ FAQENPKMHN SEISTKLGEK WKRLTEEERA 
SciSoxC    EHVKRPKNAF MVWSSLERKE RMAKNPKLHN AEISKDLGRV WKSKTEDEKK 
SciSoxE    DRVRRPMNAF MVWSKDARKE LAKQDPSVHN ADLSKKLGEL WKLMSEEEKR 
SciSoxF2   QRIKRPMNPF MIWAKGERSI ILNRNPTMHN SDVSRQLGRN WRSMSDEEKQ 
SciSoxF1   NRVKRPMNPF MVWAQQERPR LSAIHPGIHN AELSRLLGQN WNKMDDSEKQ 
ScitcfA    QHIKKPLNAF MLFMKEQRPI VVASCSLKES AAINQILGKM WHNLSRTEQG 
ScitcfB    AHIKKPNNAF MIFMKLNREK AKEENKHVKE SSEINILGVK WQELPDPMKA 
Spo_STE11  SSVKRPLNSF MLYRRDRQAE I----PTSNH QSISRIIGQL WRNESAQVKK 
SpoMC      ERTPRPPNAF ILYRKEKHAT LLKSNPSINN SQVSKLVGEM WRNESKEVRM 
XlaSox17a  ARIRRPMNAF MVWAKDERKR LAQQNPDLHN AELSKMLGKS WKSLTLAEKR 
XlaSox17b  GRIRRPMNAF MVWAKDERKR LAQQNPDLHN AELSKMLGKS WKSLTLATKR 
XlaSox3    DRVKRPMNAF MVWSRGQRRK MAQENPKMHN SEISKRLGAD WKLLSDSDKR 
XlSox11B   GHIKRPMNAF MVWSKIERRK IMEQSPDMHN AEISKRLGKR WKMLNDSEKI 

           PYVDEAKRLR AVHMKDHPDY KYRP-RRKS
           PFVAEAKRLQ AIHIQEHPDY KYKPKRRKP
           PFVEESERLR IRHMQAYPDY KYRP-RKKK
           PFIEEAERLR LKHKREHPDY KYQP-RRKK
           PFVEEAERLR QQHIKDHPDY KYRP-RRRK
           PFIDEAKRLR EAHMKKHPNY KYKP-KRKK
           RYIEEAKKIR EQHMAEFPHY RYRP-RRKP
           PYIEESERLR IQHMKQYPDY KYRP-RKKG
           PYRQEATRLK DKLMEDHPEY KYKP-RRRK
           KYHNLAFQVK EAHFKAHPDW KWCS-KERK
           PFIDEAKRLR ALHMKEHPDY KYRP-RRKT
           PFIDEAKRLR ALHMKEHPDY KYRP-RRKP
           PFLIEAERLR LQHMCDYPDY KYKP-KKKA
           PFYDEQTRLN KLHLEKYPDY KYKP-RPKR
           PFVDEAERLR IKHKKDHPDY KYQP-RRRK
           PYITEAEKLR MKHMQEHPDY KYRP-RRKP
           EWEAKAATAK QNYIRALQEY ERNG-GGGD
           PYEQKAAKLK EKYEKDIAAY RAKS-KSDA
           KYHDLAFQVK EAHFKAHPDW KWCN-KDRK
           PYEKKAAKLK EKYEKDIAAY RAKG-KPDA
           PYEQKAAKLK EKYEKDIAAY RAKG-KSEA
           PFIDEAKRLR ALHMKEHPDY KYRP-RRKT
           PFIEEAERLR MQHKKDHPDY KYQP-RRRK
           PFIREAERLR LKHMADYPDY KYRP-RKKP
           PFVREAERLR LKHMADYPDY KYRP-RKKS
           PYYEEQARLS RQHLEKYPDY KYKP-RPKR
           PFVEEAERLR VQHMQDHPNY KYRP-RRRK
           PFVEEAERLR VQHLRDHPNY KYRP-RRKK
           PFIDEAKRLR ALHMKEHPDY KYRP-RRKT
           PFIDEAKRLR AVHMKEYPDY KYRP-RRKT
           PFIREAERLR LKHMADYPDY KYRP-RKKV
           PYYEEQARLS KQHLEKYPDY KYKP-RPKR
           PYYEEQARLS KIHLEKYPNY KYKP-RPKR
           PYVDEAERLR LQHMQDYPNY KYRP-RRKK
           PFVEEAERLR VQHKKDHPDY KYQP-RRRK
           PFVEEAERLR VQHKKDHPDY KYQP-RRRK
           PFFQEAQKLQ AMHREKYPNY KYRP-RRKA
           KYYELARKER QLHMQLYPGW SARD-NYGK
           KYYELARKER QLHSQLYPTW SARD-NYGK
           QYRSESEKIR RKHKAEHPDY RYHP-KRPR
           PFIEEARRLR AQHQADHPDY KYRPRRKPK
           PYLDQAEAIR QAHRQLHPDY KYQP-RKRK
           PFRLEAEKLA ERHRLDHPEY KYRP-RKKD
           PYILAAEHLA EEHRRLHPNY KYRP-RKKD
           PYEEMARRDK QRYQHQMATY VPPP-TREL
           PFIEEAERLR MQHKKDHPDY KYQP-RRRK
           PFIREAERLR LKHMADYPDY KYRP-RKKP
           PYYEEQARLS RQHLEKYPDY KYKP-RPKR
           PFIDEAKRLR ALHMKEHPDY KYRP-RRKT
           PFIQEAERLR LKHMADYPDY KYRP-RKKV
           PYYEEQARLS KIHLEKYPNY KYKP-RPKR
           PYVDEAERLR LQHMQDYPNY KYRPRRKKQ
           KYFNMSNEIK TRLLLENPDY RYNP-RRSQ
           PYIDEARRLR AVHMKEHPDY KYRP-RRKS
           PFIAEAKRLQ ALHIQEHPDY KYKPKRRKP
           PFVEESERLR IRHMQAYPDY KYRP-RKKK
           PFIEEAERLR IKHKREHPDY KYQP-RKKK
           PYVDEAARLD KRHKEDHPDY KYRT-RRRQ
           PFVDEAERLR LQHMQDYPNY KYRP-RRRK
           KYYEMARKER ALHLQLYPGW SARD-NYAQ
           PYEKKASRLK EKYEKDITAY RNKG-KVPV
           PFYEEFRTNW EKYRVVRDAY EKTL-PPKR
           KYISERKKLY SEYQKAKKEF DEKL-PPKK
           KYRGQSEKIR VQHKKDNPGY RYHP-NRPR
           PYREAAGEIR REHQKKHPDY QFKP-NRKK
           PYVDKARSIR TEHMKKFPDY KYRPKRKPK
           PFYDMAKREK IEHQAKYPDY KYRP-KKKP
           PYVEKSESLR AIHRREHPDY KYQP-RKPR
           PFIRAAEQLA EEHRRKHPDY KYRP-RKKD
           PYKAEAIRIA ELHRLQHPDY KYKP-RKKD
           KYYELAREER QQHQRMYPNY NPREAYSSM
           KFYDLAKLEC EEHKRKYPNY SAKDNYAAA
           YYSDLSALER QKHMLE---Y KYTPKKRST
           RYFKMSEFYK AQHQKM---Y KYQPRKNKV
           PFVEEAERLR VQHMQDHPNY KYRPRRRKQ
           PFVEEAERLR VQHIQDYPDY KYRPRRKKQ
           PFIDEAKRLR AVHMKDYPDY KYRP-RRKT
           PFIREAERLR LKHMADYPDY KYRP-RKKP
